# Supplementary material for: Effect of Selenium-Enriched Donkey Milk on Lipid Metabolism Disorders Induced by a High-Fat Diet
Source: Foods. 2026 May 8;15(10):1640. doi: 10.3390/foods15101640 (PMC13206217; doi:10.3390/foods15101640)
Supplement: Supplementary file 1 [file foods-15-01640-s001.zip]

Archive with 1 entries (1 files):
- foods-4246675-supplementary.pdf
